# Supplementary material for: The Impact of Nutrient Limitation and Harvest Method on the Wet Preservation of Chlorella vulgaris Biomass
Source: Bioengineering (Basel). 2023 May 17;10(5):600. doi: 10.3390/bioengineering10050600 (PMC10215344; doi:10.3390/bioengineering10050600)
Supplement: Supplementary file 1 [file bioengineering-10-00600-s001.zip]

Archive with 1 entries (1 files):
- bioengineering-2398059-supplementary.pdf
